# Supplementary material for: Biochemical and Transcriptome Analyses Reveal a Stronger Capacity for Photosynthate Accumulation in Low-Tillering Rice Varieties
Source: Int J Mol Sci. 2024 Jan 29;25(3):1648. doi: 10.3390/ijms25031648 (PMC10855222; doi:10.3390/ijms25031648)
Supplement: Supplementary file 1 [file ijms-25-01648-s001.zip]

Archive with 4 entries (4 files):
- Figure S1.pdf
- Figure S2.pdf
- Figure S3.pdf
- Table S1-6.xlsx
