# Supplementary material for: Biochemical and Transcriptome Analyses Reveal a Stronger Capacity for Photosynthate Accumulation in Low-Tillering Rice Varieties
Source: Int J Mol Sci. 2024 Jan 29;25(3):1648. doi: 10.3390/ijms25031648 (PMC10855222; doi:10.3390/ijms25031648)
Supplement: Supplementary file 1 [file ijms-25-01648-s001.zip › Table S1-6.xlsx]

## Sheet: Table S1
Table S1. RNA-seq reads number, quality and mapping to genome
Sample	Raw reads	Clean reads	Clean bases	Clean bases（G）	Error rate(%)	Q20(%)	Q30(%)	GC content(%)	Total mapped	Multiple mapped	Uniquely mapped
M1_1	54419530	53858266	7898084548	7.35566	0.0252	97.99	93.94	52.47	50760362(94.25%)	1569989(2.92%)	49190373(91.33%)
M1_2	71273194	70742090	10392733145	9.67899	0.0248	98.16	94.34	52.1	66677791(94.25%)	2351663(3.32%)	64326128(90.93%)
M1_3	65210944	64693028	9494788171	8.84271	0.025	98.07	94.11	52.31	60967847(94.24%)	1885718(2.91%)	59082129(91.33%)
M2_1	53312794	52657212	7827111722	7.28957	0.0258	97.74	93.38	52.5	49727386(94.44%)	1530115(2.91%)	48197271(91.53%)
M2_2	60139434	59568416	8759730316	8.15813	0.0248	98.16	94.4	52.15	56255385(94.44%)	1986219(3.33%)	54269166(91.1%)
M2_3	58660376	57946216	8558551127	7.97077	0.0254	97.91	93.73	51.39	54720509(94.43%)	1728980(2.98%)	52991529(91.45%)
M3_1	64570690	64096972	9404923310	8.75902	0.0248	98.16	94.36	52.48	60285850(94.05%)	1720388(2.68%)	58565462(91.37%)
M3_2	44682666	44286912	6510442784	6.06332	0.0254	97.9	93.77	52.63	41646276(94.04%)	1214945(2.74%)	40431331(91.29%)
M3_3	72072958	71325282	10460304631	9.74192	0.0254	97.89	93.75	52.49	67099473(94.08%)	2151427(3.02%)	64948046(91.06%)
L1_1	56542802	56104176	8318355454	7.74707	0.0252	98.02	93.97	52.49	52730311(93.99%)	1599360(2.85%)	51130951(91.14%)
L1_2	66722344	65946342	9694023764	9.02826	0.026	97.65	93.19	52.87	61902728(93.87%)	1875410(2.84%)	60027318(91.02%)
L1_3	65896664	65398670	9686844544	9.02158	0.0252	97.98	93.9	51.42	61116907(93.45%)	1951265(2.98%)	59165642(90.47%)
L2_1	57343116	56929238	8408262486	7.8308	0.0248	98.18	94.37	51.88	53833467(94.56%)	1660290(2.92%)	52173177(91.65%)
L2_2	50272216	49915864	7400115532	6.89189	0.0251	98.02	94.02	53.41	46994885(94.15%)	1418751(2.84%)	45576134(91.31%)
L2_3	44907130	44054124	6474387248	6.02974	0.025	98.08	94.21	52.53	41338384(93.84%)	1408578(3.2%)	39929806(90.64%)
L3_1	48874358	48552064	7203046901	6.70836	0.0252	98	93.96	52.51	45888492(94.51%)	1447650(2.98%)	44440842(91.53%)
L3_2	72531688	71933400	10620899586	9.89148	0.0248	98.14	94.33	52.71	68204220(94.82%)	2274842(3.16%)	65929378(91.65%)
L3_3	44321910	43838952	6427631342	5.9862	0.0256	97.83	93.65	54.44	41123688(93.81%)	1295134(2.95%)	39828554(90.85%)
L4_1	63782972	63075222	9231578698	8.59758	0.0252	97.98	93.97	52.71	59390930(94.16%)	1686262(2.67%)	57704668(91.49%)
L4_2	68186480	67522606	9902338901	9.22227	0.025	98.08	94.13	52.37	63676019(94.3%)	1951660(2.89%)	61724359(91.41%)
L4_3	119616388	118557176	17174048855	15.9946	0.0247	98.21	94.53	52.2	111673182(94.19%)	3296744(2.78%)	108376438(91.41%)

## Sheet: Table S2
Table S2. KEGG enrichment of MEroyalblue module
Pathway id	Description	Database	Ratio_in_study	Ratio_in_pop	Pvalue	Padjust	First Category	Second Category	Gene_ids
map00908	Zeatin biosynthesis	KEGG PATHWAY	2/22	47/13604	0.00258243	0.0387364	Metabolism	Metabolism of terpenoids and polyketides	Os04g0556500|Os01g0197700
map00630	Glyoxylate and dicarboxylate metabolism	KEGG PATHWAY	2/22	114/13604	0.0144137	0.108102	Metabolism	Carbohydrate metabolism	Os12g0292301|Os12g0292400
map00710	Carbon fixation in photosynthetic organisms	KEGG PATHWAY	2/22	126/13604	0.0174182	0.0870909	Metabolism	Energy metabolism	Os12g0292301|Os12g0292400
map00500	Starch and sucrose metabolism	KEGG PATHWAY	2/22	275/13604	0.0721534	0.270575	Metabolism	Carbohydrate metabolism	Os06g0683300|Os06g0229800
map00940	Phenylpropanoid biosynthesis	KEGG PATHWAY	2/22	285/13604	0.0767654	0.230296	Metabolism	Biosynthesis of other secondary metabolites	Os10g0196000|Os10g0109300
map01040	Biosynthesis of unsaturated fatty acids	KEGG PATHWAY	1/22	56/13604	0.0868168	0.217042	Metabolism	Lipid metabolism	Os04g0558400
map00941	Flavonoid biosynthesis	KEGG PATHWAY	1/22	58/13604	0.0897803	0.192386	Metabolism	Biosynthesis of other secondary metabolites	Os10g0196000
map00945	Stilbenoid, diarylheptanoid and gingerol biosynthesis	KEGG PATHWAY	1/22	63/13604	0.0971488	0.182154	Metabolism	Biosynthesis of other secondary metabolites	Os10g0196000
map00062	Fatty acid elongation	KEGG PATHWAY	1/22	66/13604	0.101543	0.169238	Metabolism	Lipid metabolism	Os04g0558400
map00900	Terpenoid backbone biosynthesis	KEGG PATHWAY	1/22	72/13604	0.110269	0.165403	Metabolism	Metabolism of terpenoids and polyketides	Os12g0271700
map03050	Proteasome	KEGG PATHWAY	1/22	82/13604	0.124633	0.169955	Genetic Information Processing	Folding, sorting and degradation	Os03g0583700
map00460	Cyanoamino acid metabolism	KEGG PATHWAY	1/22	84/13604	0.12748	0.159349	Metabolism	Metabolism of other amino acids	Os06g0683300
map00999	Biosynthesis of various plant secondary metabolites	KEGG PATHWAY	1/22	111/13604	0.165049	0.190441	Metabolism	Biosynthesis of other secondary metabolites	Os06g0683300
map00520	Amino sugar and nucleotide sugar metabolism	KEGG PATHWAY	1/22	220/13604	0.301601	0.323144	Metabolism	Carbohydrate metabolism	Os11g0701800
map04075	Plant hormone signal transduction	KEGG PATHWAY	1/22	357/13604	0.443172	0.443172	Environmental Information Processing	Signal transduction	Os01g0646300

## Sheet: Table S3
Table S3. KEGG enrichment of MElightgreen module
Pathway id	Description	Database	Ratio_in_study	Ratio_in_pop	Pvalue	Padjust	First Category	Second Category	Gene_ids
map00061	Fatty acid biosynthesis	KEGG PATHWAY	2/47	66/13604	0.0217794	0.39203	Metabolism	Lipid metabolism	Os02g0644700|Os04g0445700
map02010	ABC transporters	KEGG PATHWAY	2/47	129/13604	0.0731645	0.65848	Environmental Information Processing	Membrane transport	Os04g0209300|Os01g0356400
map00760	Nicotinate and nicotinamide metabolism	KEGG PATHWAY	1/47	26/13604	0.0861282	0.516769	Metabolism	Metabolism of cofactors and vitamins	Os12g0179800
map00780	Biotin metabolism	KEGG PATHWAY	1/47	28/13604	0.0924442	0.415999	Metabolism	Metabolism of cofactors and vitamins	Os04g0445700
map00480	Glutathione metabolism	KEGG PATHWAY	2/47	174/13604	0.121187	0.436275	Metabolism	Metabolism of other amino acids	Os11g0484450|Os11g0284900
map00100	Steroid biosynthesis	KEGG PATHWAY	1/47	53/13604	0.167879	0.503636	Metabolism	Lipid metabolism	Os09g0516451
map00520	Amino sugar and nucleotide sugar metabolism	KEGG PATHWAY	2/47	220/13604	0.176065	0.452738	Metabolism	Carbohydrate metabolism	Os04g0493400|Os04g0494100
map00062	Fatty acid elongation	KEGG PATHWAY	1/47	66/13604	0.204643	0.460447	Metabolism	Lipid metabolism	Os02g0731900
map03020	RNA polymerase	KEGG PATHWAY	1/47	72/13604	0.22107	0.442141	Genetic Information Processing	Transcription	Os03g0845700
map00030	Pentose phosphate pathway	KEGG PATHWAY	1/47	74/13604	0.226472	0.40765	Metabolism	Carbohydrate metabolism	Os11g0484450
map00561	Glycerolipid metabolism	KEGG PATHWAY	1/47	109/13604	0.315277	0.515907	Metabolism	Lipid metabolism	Os11g0683500
map00999	Biosynthesis of various plant secondary metabolites	KEGG PATHWAY	1/47	111/13604	0.320038	0.480057	Metabolism	Biosynthesis of other secondary metabolites	Os12g0263600
map04146	Peroxisome	KEGG PATHWAY	1/47	123/13604	0.347933	0.481753	Cellular Processes	Transport and catabolism	Os03g0708100
map00230	Purine metabolism	KEGG PATHWAY	1/47	126/13604	0.35473	0.456081	Metabolism	Nucleotide metabolism	Os07g0484800
map04626	Plant-pathogen interaction	KEGG PATHWAY	2/47	369/13604	0.365731	0.438878	Organismal Systems	Environmental adaptation	Os02g0731900|Os11g0227800
map04120	Ubiquitin mediated proteolysis	KEGG PATHWAY	1/47	220/13604	0.535871	0.602855	Genetic Information Processing	Folding, sorting and degradation	Os03g0259500
map04075	Plant hormone signal transduction	KEGG PATHWAY	1/47	357/13604	0.714069	0.756073	Environmental Information Processing	Signal transduction	Os11g0152700
map03010	Ribosome	KEGG PATHWAY	1/47	439/13604	0.78655	0.78655	Genetic Information Processing	Translation	Os03g0259500

## Sheet: Table S4
Table S4. Candidate hub genes related to tillering and key indicators of carbon and nitrogen metabolism
Gene id	Description	Connectivity value
MElightgreen with positive correlation with TN,LA,SSB,Glu SP content,and negative correlation with L_Area,LL,LW,SS and SNSC content
Os11g0598000	OsFBDUF62-F-box and DUF domain containing protein, expressed	29.02
Os03g0438400	post-embryonic development, expressed protein	28.3
Os12g0447000	Non-protein coding transcript	27.82
Os11g0110901	Hypothetical conserved gene	27.4
Os06g0682300	integral component of membrane,hypothetical protein EE612_036100	27.25
Os01g0353900	integral component of membrane,Conserved hypothetical protein	27.13
Os06g0312900	hypothetical protein EE612_014030	26.85
Os10g0340800	hypothetical protein DAI22_10g062900	25.99
Os02g0241300	uncharacterized protein LOC4328845 isoform X1	25.02
Os11g0693900	protein transporter, putative, expressed	24.64
MEroyalblue with negative correlation with TN,LA,SSB,Glu SP content, and positive correlation with L_Area,LL,LW,SS and SNSC content
Os09g0309900	Zinc finger CCCH domain-containing protein 22	28.71
Os12g0408800	Conserved hypothetical protein	28.27
Os12g0410050	hypothetical protein OsJ_35864	27.63
Os01g0364450	hypothetical protein EE612_002610	27.61
Os11g0606300	eukaryotic translation initiation factor 3 subunit I isoform X2	27.13
Os12g0210601	integral component of membrane，hypothetical conserved gene	25.99
Os01g0511600	plastidal glycolate/glycerate translocator 1, chloroplastic	25.96
Os03g0643900	WD repeat-containing protein RUP1	25.68
Os12g0299300	expressed protein	24.39
Os11g0598500	disease resistance protein PIK6-NP-like	23.27

## Sheet: Table S5
Table S5. Primers designed for qRT-PCR in this study
Number	Primer name	Primer sequence
1	ACTIN_F	5'-CAACACCCCTGCTATGTACG-3'
	ACTIN_R	5'-CATCACCAGAGTCCAACACAA-3'
2	Os03g0203200_F	5'-TCTCCCCGGTTCTTGAACG-3'
	Os03g0203200_R	5'-CGTCGAACACCTGCTGTAT-3'
3	Os03g0706500_F	5'-ATACCGCTTTACCAACAG-3'
	Os03g0706500_R	5'-TAGTAGAAGAAGGTGGAAT-3'
4	Os05g0389000_F	5'-ACCTGCAACTGGACATGAC-3'
	Os05g0389000_R	5'-GAAAAGAGGGTCCGCAGA-3'
5	Os06g0226700_F	5'-GACAGTGTACCGTGGCGT-3'
	Os06g0226700_R	5'-CGCCGGGAAGTTCATGAAA-3'
6	Os07g0622000_F	5'-GATGTGCGGACCAAGGAGCTGTT-3'
	Os07g0622000_R	5'-CAATGTTCGGATGCCTCAGTGACCT-3'
7	Os08g0509600_F	5'-CAAGGGTTCCAAGCAGCGT-3'
	Os08g0509600_R	5'-TGCACCTCATCAAGTGAGA-3'
8	Os09g0441900_F	5'-GCGAGATCACGTTCCTCAA-3'
	Os09g0441900_R	5'-TGCAGTTTGGCTTACAGCA-3'

## Sheet: Table S6
Table S6. Correlation analysis between tiller-related traits and carbon and nitrogen metabolism indicators
Indicators	TN	LA	SSB	LL	LW	LArea	SS	TNSC	SP	Glu	GOGAT
TN	1
LA	0.658*	1
SSB	-0.961**	-0.670*	1
LL	-0.768**	-0.900**	0.760**	1
LW	-0.929**	-0.670*	0.951**	0.692**	1
LArea	-0.910**	-0.850**	0.928**	0.913**	0.923**	1
SS	-0.855**	-0.705**	0.816**	0.763**	0.799**	0.837**	1
TNSC	-0.726**	-0.582*	0.691*	0.737**	0.632*	0.733**	0.664*	1
SP	0.708**	0.845**	-0.791**	-0.794**	-0.703**	-0.799**	-0.837**	-0.517	1
Glu	0.578*	0.882**	-0.602*	-0.802**	-0.664*	-0.812**	-0.612*	-0.625*	0.716**	1
GOGAT	0.339	0.412	-0.482	-0.335	-0.568*	-0.511	-0.408	-0.092	0.481	0.538	1
* At the 0.05 level ( two-tailed ), the correlation is significant.
* * At the 0.01 level ( two-tailed ), the correlation is significant.
